# Supplementary material for: The effect of listening to music on human transcriptome
Source: PeerJ. 2015 Mar 12;3:e830. doi: 10.7717/peerj.830 (PMC4362302; doi:10.7717/peerj.830)
Supplement: Table S1 [file peerj-03-830-s002.xls]

## Sheet: Sheet1
dnaid_listening_session	Age	Sex	Edu	COMB	dnaid_control_session
837	56	1	2	85	13
597	63	2	1	103	15
471	64	2	1	100.75	14
368	73	1	1	103.25
646	18	2	3	104.25
871	54	2	1	104.75	4
608	71	2	1	106.5	9
475	60	2	2	107.75
343	70	1	3	110.75
628	72	1	3	111.75	10
353	58	1	1	112.25	2
637	65	1	1	112.25
620	55	2	1	114.5
862	38	2	1	115.25
758	69	1	2	115.25	11
446	32	2	3	133.75
641	37	1	3	134.75
514	25	2	3	135.25
696	25	2	4	137.25
642	42	2	4	137.75
738	43	1	3	138.25
764	20	2	3	139.5
350	33	1	1	139.75
550	32	1	2	139.75
88	55	2	3	139.75	5
878	26	2	3	139.75
743	38	1	3	141.5
742	20	1	3	141.75
682	23	2	3	142.75
469	40	1	4	142.75
768	50	2	3	143.75	7
712	37	2	3	147.75
870	38	1	1	135
879	25	2	2	135
162	49	1	1	138	12
82	58	2	3	138	3
405	51	1	3	139
172	37	2	2	141
649	31	1	3	142	8
790	32	1	3	143
691	52	2	4	143
34	45	2	4	144
683	20	2	3	145	1
730	23	2	3	147
407	21	1	2	148	6
767	19	1	3	148
866	28	2	3	148
861	47	1	4	148
