# Supplementary material for: The effect of listening to music on human transcriptome
Source: PeerJ. 2015 Mar 12;3:e830. doi: 10.7717/peerj.830 (PMC4362302; doi:10.7717/peerj.830)
Supplement: Table S3 [file peerj-03-830-s004.xls]

## Sheet: Sheet1
listeners (edu classes 3-4) VS controls
Analysis of up-regulated genes
Category	Subcategory alternative name	p-value (fdr)
dopamine secretion	GO:0014046	0.0137156
regulation of dopamine secretion	GO:0014059	0.0137156
dopamine transport	GO:0015872	0.0152076
protein sumoylation	GO:0016925	0.025388
regulation of catecholamine secretion	GO:0050433	0.025388
catecholamine secretion	GO:0050432	0.0253944
catecholamine transport	GO:0051937	0.0253944
regulation of amine transport	GO:0051952	0.0253944
neuron projection	GO:0043005	0.0267481
regulation of carbohydrate metabolic process	GO:0006109	0.0336124
neurotransmitter transport	GO:0006836	0.0336124
regulation of catabolic process	GO:0009894	0.0336124
regulation of cellular carbohydrate metabolic process	GO:0010675	0.0336124
amine transport	GO:0015837	0.0336124
monoamine transport	GO:0015844	0.0336124
axon	GO:0030424	0.0336124
regulation of cellular catabolic process	GO:0031329	0.0336124
response to interleukin-1	GO:0070555	0.0336124
organic alcohol transport	GO:0015850	0.0339612
cell projection	GO:0042995	0.0339612
neutral lipid metabolic process	GO:0006638	0.0399976
regulation of chromosome organization	GO:0033044	0.0405705
pigmentation	GO:0043473	0.0405705
regulation of system process	GO:0044057	0.0405705
branching morphogenesis of a tube	GO:0048754	0.0405705
regulation of cellular process	GO:0050794	0.0405705
system process	GO:0003008	0.0405956
positive regulation of cellular catabolic process	GO:0031331	0.0405956
negative regulation of cell differentiation	GO:0045596	0.0405956
embryonic morphogenesis	GO:0048598	0.0405956
regulation of hydrolase activity	GO:0051336	0.0405956
regulation of lipase activity	GO:0060191	0.0410126
regulation of protein binding	GO:0043393	0.0417292
muscle cell development	GO:0055001	0.0417292
morphogenesis of a branching structure	GO:0001763	0.0456462
growth cone	GO:0030426	0.0456462
fatty acid metabolic process	GO:0006631	0.0468881
site of polarized growth	GO:0030427	0.0468881
response to drug	GO:0042493	0.0468881
regulation of biological process	GO:0050789	0.0471755
negative regulation of developmental process	GO:0051093	0.0471755
positive regulation of catabolic process	GO:0009896	0.0478288
Analysis of down-regulated genes
mitochondrial proton-transporting ATP synthase complex, coupling factor F(o)	GO:0000276	0.00408897
proton-transporting ATP synthase complex, coupling factor F(o)	GO:0045263	0.00428483
mitochondrial proton-transporting ATP synthase complex	GO:0005753	0.00526799
cytolysis	GO:0019835	0.00526799
proton-transporting two-sector ATPase complex, proton-transporting domain	GO:0033177	0.00526799
mitochondrial ATP synthesis coupled proton transport	GO:0042776	0.00526799
proton-transporting ATP synthase complex	GO:0045259	0.00526799
energy coupled proton transport, down electrochemical gradient	GO:0015985	0.0180079
ATP synthesis coupled proton transport	GO:0015986	0.0180079
proton-transporting two-sector ATPase complex	GO:0016469	0.0185253
serine-type endopeptidase activity	GO:0004252	0.0192104
hydrogen transport	GO:0006818	0.0192104
proton transport	GO:0015992	0.0192104
ATP biosynthetic process	GO:0006754	0.0233494
mitochondrial transport	GO:0006839	0.0233494
serine-type peptidase activity	GO:0008236	0.0233494
nucleoside triphosphate biosynthetic process	GO:0009142	0.0233494
purine nucleoside triphosphate biosynthetic process	GO:0009145	0.0233494
ribonucleoside triphosphate biosynthetic process	GO:0009201	0.0233494
purine ribonucleoside triphosphate biosynthetic process	GO:0009206	0.0233494
serine hydrolase activity	GO:0017171	0.0233494
ion transmembrane transport	GO:0034220	0.0233494
ATP metabolic process	GO:0046034	0.0233494
peptidase activity	GO:0008233	0.0253563
hydrogen ion transmembrane transporter activity	GO:0015078	0.0253563
purine ribonucleotide biosynthetic process	GO:0009152	0.0298877
oxidative phosphorylation	GO:0006119	0.0321346
ribonucleotide biosynthetic process	GO:0009260	0.0321346
monovalent inorganic cation transmembrane transporter activity	GO:0015077	0.0337026
monovalent inorganic cation transport	GO:0015672	0.0450169
inorganic cation transmembrane transporter activity	GO:0022890	0.0450169
mitochondrial membrane part	GO:0044455	0.0450169

## Sheet: Sheet3
listeners (high COMB scores) VS controls
Analysis of up-regulated Genes
Category	Subcategory alternative name	p-value (fdr)
regulation of cell communication	GO:0010646	0.0473715
dephosphorylation	GO:0016311	0.0473715
long-term synaptic potentiation	GO:0060291	0.0473715
Analysis of down-regulated Genes
regulation of caspase activity	GO:0043281	0.000880181
regulation of peptidase activity	GO:0052547	0.000880181
regulation of endopeptidase activity	GO:0052548	0.000880181
activation of caspase activity	GO:0006919	0.00504427
positive regulation of peptidase activity	GO:0010952	0.00504427
positive regulation of caspase activity	GO:0043280	0.00504427
caspase activator activity	GO:0008656	0.0116984
apoptotic protease activator activity	GO:0016505	0.0140684
peptidase activator activity	GO:0016504	0.0208911
regulation of hydrolase activity	GO:0051336	0.0214121
caspase regulator activity	GO:0043028	0.0233483
rRNA binding	GO:0019843	0.0237255
positive regulation of hydrolase activity	GO:0051345	0.0237255
macromolecular complex	GO:0032991	0.0459375
positive regulation of catalytic activity	GO:0043085	0.0459375
cytosolic part	GO:0044445	0.0459375
regulation of catalytic activity	GO:0050790	0.0459375
